# Supplementary material for: Harborview Burns – 1974 to 2009
Source: PLoS One. 2012 Jul 5;7(7):e40086. doi: 10.1371/journal.pone.0040086 (PMC3390332; doi:10.1371/journal.pone.0040086)
Supplement: File S1 — Populations WA State. This file includes the populations of Washington State from 1974 to 2009 by age and race. (XLS) [file pone.0040086.s001.xls]

## Sheet: Sheet1
Supporting File 1 - Populations of Washington State S1
	pop WA State	pop <16 years	pop >=65 years	pop >=16 years	pop 16-65 years	pop White <16 years	pop Black <16 years	pop Hispanic <16 years	pop Asian <16 years	pop White ≥16 years	pop Black ≥16 years	pop Hispanic ≥16 years	pop Asian ≥16 years
1974	3448100	945220	325580	2502880	2177300	888932	21188	21830	22664	2353834	56105	57804	60013
1975	3494124	1.0143e+06	319226	2.47982e+06	2.1606e+06	951277	23050	24024	25438	2325741	56353	58736	62193
1976	3571600	929680	346440	2641920	2295480	869752	21385	22514	24238	2471619	60770	63979	68880
1977	3661975	927445	359717	2734530	2374813	865719	21565	22904	25008	2552533	63583	67530	73736
1978	3774294	1.00941e+06	353429	2.76488e+06	2411450	940331	23698	25362	28030	2575652	64911	69470	76776
1979	3911200	1.0456e+06	353613	2.8656e+06	2.51199e+06	972262	24759	26677	29790	2664624	67855	73111	81645
1980	4132156	1085188	401297	3046968	2.64567e+06	992513	27672	31470	37982	2786757	77698	88362	106644
1981	4229278	1.10141e+06	413984	3.12787e+06	2.71389e+06	1004086	28692	33593	39430	2851493	81481	95400	111978
1982	4276549	1.09599e+06	425592	3.18056e+06	2.75497e+06	996228	29093	34907	40026	2891053	84428	101301	116154
1983	4307247	1.09332e+06	439012	3.21393e+06	2774914	991182	29509	36151	40637	2913676	86745	106268	119455
1984	4354067	1.01213e+06	451367	3.34194e+06	2.89057e+06	915390	27724	34573	38209	3022518	91541	114156	126162
1985	4415785	1.01598e+06	464252	3.3998e+06	2.93555e+06	916902	28196	35704	38888	3068249	94352	119478	130131
1986	4462212	1.01636e+06	477883	3.44585e+06	2967971	915465	28536	36618	39382	3103786	96749	124149	133522
1987	4527098	1.04838e+06	492538	3.47872e+06	2.98618e+06	942655	29742	38607	41069	3127920	98689	128106	136274
1988	4616886	1.07376e+06	505660	3.54313e+06	3.03747e+06	963958	30744	40312	42474	3180814	101448	133020	140153
1989	4728077	1.10671e+06	519502	3.62137e+06	3.10187e+06	992129	31950	42264	44158	3246439	104546	138295	144495
1990	4866692	1144142	534206	3722550	3.18834e+06	1012566	35468	50342	49198	3294457	115399	163792	160070
1991	5021335	1192164	549100	3829171	3280071	1043620	36957	56151	52574	3352056	118704	180354	168866
1992	5141177	1228934	561860	3912243	3350383	1065191	38097	61312	55413	3390976	121280	195182	176403
1993	5265688	1263980	572966	4001708	3.42874e+06	1085739	39183	66234	58119	3437403	124053	209694	184003
1994	5364338	1287875	582915	4076463	3.49355e+06	1097251	39924	70396	60251	3473088	126370	222823	190709
1995	5470104	1310256	593159	4159848	3.56669e+06	1108067	40618	74285	62243	3517930	128955	235842	197612
1996	5567764	1323163	603106	4244601	3641495	1111481	41018	77439	63716	3565543	131583	248417	204395
1997	5663763	1333011	609364	4330752	3.72139e+06	1112953	41323	80211	64969	3615816	134253	260593	211075
1998	5750033	1343070	616959	4406963	3.79e+06	1115184	41635	82808	66166	3659211	136616	271714	217108
1999	5830835	1347985	623190	4482850	3.85966e+06	1113695	41788	84910	67047	3703696	138968	282375	222970
2000	5894121	1341490	626903	4552631	3925728	1058436	41586	100612	72440	3592026	141132	341447	245842
2001	5974900	1347197	634211	4627703	3.99349e+06	1058223	42437	104183	75892	3635061	145773	357876	260694
2002	6041710	1346652	641086	4695058	4.05397e+06	1053867	42981	106760	78480	3674274	149851	372214	273618
2003	6098300	1344415	649618	4753885	4.10427e+06	1048849	43376	108761	80528	3708757	153379	384580	284749
2004	6167800	1345982	658324	4821818	4163494	1047345	43816	110705	82439	3751988	156966	396587	295329
2005	6256400	1352500	670527	4903900	4.23337e+06	1050134	44354	112763	84360	3807581	160820	408856	305874
2006	6375600	1364216	685522	5011384	4325862	1047718	46383	121415	92767	3848743	170387	446013	340774
2007	6488000	1376536	702832	5111464	4.40863e+06	1050297	47146	126985	94981	3900047	175068	471533	352691
2008	6587600	1387193	724841	5200407	4.47557e+06	1053226	47771	131350	96757	3948409	179089	492414	362728
2009	6668200	1394534	746932	5273666	4.52673e+06	1054878	48220	134594	98053	3989199	182353	508991	370805
