# Supplementary material for: Harborview Burns – 1974 to 2009
Source: PLoS One. 2012 Jul 5;7(7):e40086. doi: 10.1371/journal.pone.0040086 (PMC3390332; doi:10.1371/journal.pone.0040086)
Supplement: File S4 — King County. The percent of Washington State residents living in King County (the location of the Burn Center) and the percent of Washington State admissions to the Burn Center from King County are included in this file. (XLS) [file pone.0040086.s004.xls]

## Sheet: Sheet1
Supporting File S4 - Percent of Washington State Admissions from King County
	pop King Co	% King Co/WA State	admissions King Co	admissions WA State	% admissions King Co
1974	1146200	0.332415	40	59	0.677966
1975	1148000	0.328552	81	188	0.430851
1976	1115709	0.312384	154	223	0.690583
1977	1164400	0.31797	177	239	0.740586
1978	1186900	0.314469	161	220	0.731818
1979	1231500	0.314865	147	206	0.713592
1980	1269749	0.307285	177	254	0.69685
1981	1309723	0.30968	195	282	0.691489
1982	1311400	0.306649	225	321	0.700935
1983	1315800	0.305485	191	274	0.69708
1984	1326600	0.304681	206	288	0.715278
1985	1346400	0.304906	216	314	0.687898
1986	1361700	0.305163	255	369	0.691057
1987	1384600	0.305847	241	361	0.66759
1988	1413900	0.306245	204	345	0.591304
1989	1446000	0.305833	224	361	0.620499
1990	1507319	0.309721	218	379	0.575198
1991	1553074	0.309295	215	375	0.573333
1992	1579183	0.307164	178	329	0.541033
1993	1606135	0.305019	212	354	0.59887
1994	1624322	0.3028	197	358	0.550279
1995	1642451	0.30026	223	397	0.561713
1996	1659385	0.298034	207	401	0.516209
1997	1679516	0.296537	153	348	0.439655
1998	1702140	0.296023	166	400	0.415
1999	1720098	0.295	193	456	0.423246
2000	1737034	0.294706	197	442	0.445701
2001	1758300	0.294281	138	412	0.334951
2002	1774312	0.293677	152	398	0.38191
2003	1779300	0.29177	155	426	0.36385
2004	1.7883e+06	0.289941	163	407	0.400491
2005	1808300	0.289032	202	510	0.396078
2006	1835300	0.287863	215	555	0.387387
2007	1861300	0.286883	226	637	0.354788
2008	1884200	0.286022	218	569	0.383128
2009	1909300	0.286329	287	658	0.43617
